# Supplementary material for: Economic Viability of the Production of Peruvian Grunt (Anisotremus scapularis) in RAS on the Peruvian–Chilean Desert Coast
Source: Animals (Basel). 2024 Dec 28;15(1):48. doi: 10.3390/ani15010048 (PMC11718966; doi:10.3390/ani15010048)
Supplement: Supplementary file 1 [file animals-15-00048-s001.zip]

Archive with 1 entries (1 files):
- animals-3287815-supplementary.pdf
